# Supplementary material for: Powassan Virus Infections: A Systematic Review of Published Cases
Source: Trop Med Infect Dis. 2023 Nov 26;8(12):508. doi: 10.3390/tropicalmed8120508 (PMC10747444; doi:10.3390/tropicalmed8120508)
Supplement: Supplementary file 1 [file tropicalmed-08-00508-s001.zip]

Archive with 2 entries (2 files):
- Kakoullis_Supplementary_Table_S1.pdf
- Kakoullis_Supplementary_Table_S2.pdf
